# Supplementary material for: Colistin Induces Oxidative Stress and Apoptotic Cell Death through the Activation of the AhR/CYP1A1 Pathway in PC12 Cells
Source: Antioxidants (Basel). 2024 Jul 10;13(7):827. doi: 10.3390/antiox13070827 (PMC11273690; doi:10.3390/antiox13070827)
Supplement: Supplementary file 1 [file antioxidants-13-00827-s001.zip]

Archive with 1 entries (1 files):
- antioxidants-3051411-supplementary.pdf
